# Supplementary material for: A new Paraleius species (Acari, Oribatida, Scheloribatidae) associated with bark beetles (Curculionidae, Scolytinae) in Canada
Source: Zookeys. 2017 Apr 10;(667):51–65. doi: 10.3897/zookeys.667.12104 (PMC5523386; doi:10.3897/zookeys.667.12104)
Supplement: XML Treatment for Paraleius [file zookeys.667.12104-treatment1.xml]

<!DOCTYPE tp:taxon-treatment
  PUBLIC "-//TaxonX//DTD Taxonomic Treatment Publishing DTD v0 20100105//EN" "tax-treatment-NSO.dtd">
<tp:taxon-treatment xmlns:tp="http://www.plazi.org/taxpub"><tp:treatment-meta><kwd-group><label>Taxon classification</label><kwd><named-content xmlns:xlink="http://www.w3.org/1999/xlink" content-type="kingdom">Animalia</named-content></kwd><kwd><named-content xmlns:xlink="http://www.w3.org/1999/xlink" content-type="order">Sarcoptiformes</named-content></kwd><kwd><named-content xmlns:xlink="http://www.w3.org/1999/xlink" content-type="family">Scheloribatidae</named-content></kwd></kwd-group><mixed-citation publication-type="journal"><person-group><name><surname>Knee</surname><given-names>Wayne</given-names></name></person-group><article-title>A new <italic><tp:taxon-name><tp:taxon-name-part taxon-name-part-type="genus" reg="Paraleius">Paraleius</tp:taxon-name-part></tp:taxon-name></italic> species (<tp:taxon-name><tp:taxon-name-part taxon-name-part-type="subclass">Acari</tp:taxon-name-part></tp:taxon-name>, <tp:taxon-name><tp:taxon-name-part taxon-name-part-type="order">Oribatida</tp:taxon-name-part></tp:taxon-name>, <tp:taxon-name><tp:taxon-name-part taxon-name-part-type="family">Scheloribatidae</tp:taxon-name-part></tp:taxon-name>) associated with bark beetles (<tp:taxon-name><tp:taxon-name-part taxon-name-part-type="family">Curculionidae</tp:taxon-name-part></tp:taxon-name>, <tp:taxon-name><tp:taxon-name-part taxon-name-part-type="subfamily">Scolytinae</tp:taxon-name-part></tp:taxon-name>) in Canada</article-title><source>Zookeys</source><day>10</day><month>4</month><year>2017</year><volume>2017</volume><issue>667</issue><fpage>51</fpage><lpage>65</lpage><pub-id pub-id-type="doi">10.3897/zookeys.667.12104</pub-id></mixed-citation></tp:treatment-meta><tp:nomenclature><label>Genus</label><tp:taxon-name>
              <tp:taxon-name-part taxon-name-part-type="genus" reg="Paraleius">Paraleius</tp:taxon-name-part>
            </tp:taxon-name><tp:taxon-authority>Travé, 1960</tp:taxon-authority></tp:nomenclature><tp:treatment-sec sec-type="type species" id="SECID0EUNAC"><title>Type species.</title><p>
              <italic><tp:taxon-name><tp:taxon-name-part taxon-name-part-type="genus" reg="Paraleius">Paraleius</tp:taxon-name-part></tp:taxon-name></italic> (=<italic><tp:taxon-name><tp:taxon-name-part taxon-name-part-type="genus" reg="Oribella">Oribella</tp:taxon-name-part></tp:taxon-name></italic>) <italic><tp:taxon-name><tp:taxon-name-part taxon-name-part-type="species" reg="leontonycha">leontonycha</tp:taxon-name-part></tp:taxon-name></italic> (Berlese, 1910)</p></tp:treatment-sec><tp:treatment-sec sec-type="Revised diagnosis" id="SECID0ESOAC"><title>Revised diagnosis.</title><p>Rostrum extended medially, forming narrow point; anterior border of notogaster convex; prodorsal setae long, thickened, attenuate, barbed; bothridium inserted dorsolaterally, close to lamella; bothridial seta capitate or fusiform; bothridium covered with numerous spicules; prolamella present; sublamella and translamella absent; pteromorphs absent; exobothridial seta (<italic><abbrev xmlns:xlink="http://www.w3.org/1999/xlink" xlink:title="exobothridial seta" id="ABBRID0EZOAC" xlink:type="simple">ex</abbrev></italic>) medium sized and barbed; humeral porose organ (<italic><abbrev xmlns:xlink="http://www.w3.org/1999/xlink" xlink:title="humeral porose organ" id="ABBRID0E5OAC" xlink:type="simple">Ah</abbrev></italic>) expressed as saccule; four pairs of saccules on notogaster; Ten pairs of medium sized notogastral setae; shallow sternal groove on ventral surface; solenidia of tibiae III and IV microcephalic (rounded vesicle) or not; eupathidia <italic>p</italic> of tarsus I smooth, seta <italic>p</italic> of tarsus II–IV with small bristles along one side; seta <italic>s</italic> of tarsus I with large barbs along ventral side, not eupathidial; leg pretarsi monodactylous or hetero-tridactylous with large curved median claw, lateral claws (if present) long and thin, resembling setae.</p></tp:treatment-sec><tp:treatment-sec sec-type="remarks" id="SECID0EIPAC"><title>Remarks.</title><p>
              <xref ref-type="bibr" rid="B15">Travé (1960)</xref> described <italic><tp:taxon-name><tp:taxon-name-part taxon-name-part-type="genus" reg="Paraleius">Paraleius</tp:taxon-name-part></tp:taxon-name></italic> as closely resembling <italic><tp:taxon-name><tp:taxon-name-part taxon-name-part-type="genus" reg="Hemileius">Hemileius</tp:taxon-name-part></tp:taxon-name></italic> Berlese, 1916 with the distinction of the following characters: rostrum extended medially, forming narrow point; bothridial seta capitate; sublamella absent; seta <italic><abbrev xmlns:xlink="http://www.w3.org/1999/xlink" xlink:title="exobothridial seta" id="ABBRID0ECAAE" xlink:type="simple">ex</abbrev></italic> medium sized and barbed; <italic><abbrev xmlns:xlink="http://www.w3.org/1999/xlink" xlink:title="humeral porose organ" id="ABBRID0EHAAE" xlink:type="simple">Ah</abbrev></italic> expressed as saccule; heterodactyl claws with pronounced central claw; solenidia of tibiae III and IV microcephalic. Travé’s diagnosis lacked a few additional characters which have been included in the revised diagnosis above: notogaster anterior margin convex, bothridium inserted close to the lamella, numerous spicules on bothridium. To accommodate the new species herein described the description for three character states from Travé’s original diagnosis were modified: bothridial seta shape, pretarsal dactyly, and solenidia of tibiae III and IV microcephalic or not.</p><p>While <xref ref-type="bibr" rid="B18">Weigmann (1969)</xref> treated <italic><tp:taxon-name><tp:taxon-name-part taxon-name-part-type="genus" reg="Paraleius">Paraleius</tp:taxon-name-part></tp:taxon-name>, <tp:taxon-name><tp:taxon-name-part taxon-name-part-type="genus" reg="Metaleius">Metaleius</tp:taxon-name-part></tp:taxon-name></italic> and <italic><tp:taxon-name><tp:taxon-name-part taxon-name-part-type="genus" reg="Siculobata">Siculobata</tp:taxon-name-part></tp:taxon-name></italic> as distinct genera, he later (2006) considered <italic><tp:taxon-name><tp:taxon-name-part taxon-name-part-type="genus" reg="Paraleius">Paraleius</tp:taxon-name-part></tp:taxon-name></italic> and <italic><tp:taxon-name><tp:taxon-name-part taxon-name-part-type="genus" reg="Metaleius">Metaleius</tp:taxon-name-part></tp:taxon-name></italic> to be junior synonyms of <italic><tp:taxon-name><tp:taxon-name-part taxon-name-part-type="genus" reg="Siculobata">Siculobata</tp:taxon-name-part></tp:taxon-name></italic> based on a shared lamellar complex. However, this complex is not identical: <italic><tp:taxon-name><tp:taxon-name-part taxon-name-part-type="genus" reg="Siculobata">Siculobata</tp:taxon-name-part></tp:taxon-name></italic> has a rudimentary sublamella, while <italic><tp:taxon-name><tp:taxon-name-part taxon-name-part-type="genus" reg="Paraleius">Paraleius</tp:taxon-name-part></tp:taxon-name></italic> and <italic><tp:taxon-name><tp:taxon-name-part taxon-name-part-type="genus" reg="Metaleius">Metaleius</tp:taxon-name-part></tp:taxon-name></italic> lack a sublamella. The synonymization of these genera also overlooks several other distinct character states shared by <italic><tp:taxon-name><tp:taxon-name-part taxon-name-part-type="genus" reg="Paraleius">Paraleius</tp:taxon-name-part></tp:taxon-name></italic> and <italic><tp:taxon-name><tp:taxon-name-part taxon-name-part-type="genus" reg="Metaleius">Metaleius</tp:taxon-name-part></tp:taxon-name></italic> that <italic><tp:taxon-name><tp:taxon-name-part taxon-name-part-type="genus" reg="Siculobata">Siculobata</tp:taxon-name-part></tp:taxon-name></italic> does not possess. These <!--PageBreak-->include: rostrum with narrow medial point, anterior margin of notogaster convex, seta <italic><abbrev xmlns:xlink="http://www.w3.org/1999/xlink" xlink:title="exobothridial seta" id="ABBRID0EHDAE" xlink:type="simple">ex</abbrev></italic> medium sized and barbed, <italic><abbrev xmlns:xlink="http://www.w3.org/1999/xlink" xlink:title="humeral porose organ" id="ABBRID0EMDAE" xlink:type="simple">Ah</abbrev></italic> expressed as saccule, and bothridial seta inserted dorsolaterally close to lamella. <xref ref-type="bibr" rid="B5">Fredes and Martinez (2013)</xref> did not follow <xref ref-type="bibr" rid="B19">Weigmann’s (2006)</xref> proposed synonymy and provided a diagnosis for <italic><tp:taxon-name><tp:taxon-name-part taxon-name-part-type="genus" reg="Siculobata">Siculobata</tp:taxon-name-part></tp:taxon-name></italic> <italic>sensu stricto</italic> that excludes <italic><tp:taxon-name><tp:taxon-name-part taxon-name-part-type="genus" reg="Paraleius">Paraleius</tp:taxon-name-part></tp:taxon-name></italic> and <italic><tp:taxon-name><tp:taxon-name-part taxon-name-part-type="genus" reg="Metaleius">Metaleius</tp:taxon-name-part></tp:taxon-name></italic>. Based on their concepts and on the aforementioned shared character states, I also reject the synonymization of <italic><tp:taxon-name><tp:taxon-name-part taxon-name-part-type="genus" reg="Paraleius">Paraleius</tp:taxon-name-part></tp:taxon-name></italic> with <italic><tp:taxon-name><tp:taxon-name-part taxon-name-part-type="genus" reg="Siculobata">Siculobata</tp:taxon-name-part></tp:taxon-name></italic>, but synonymize <italic><tp:taxon-name><tp:taxon-name-part taxon-name-part-type="genus" reg="Metaleius">Metaleius</tp:taxon-name-part></tp:taxon-name></italic> and <italic><tp:taxon-name><tp:taxon-name-part taxon-name-part-type="genus" reg="Paraleius">Paraleius</tp:taxon-name-part></tp:taxon-name></italic>. Each of the latter genera has been monotypic to this point, so the revised diagnosis for <italic><tp:taxon-name><tp:taxon-name-part taxon-name-part-type="genus" reg="Paraleius">Paraleius</tp:taxon-name-part></tp:taxon-name></italic> is based on <italic><tp:taxon-name><tp:taxon-name-part taxon-name-part-type="genus" reg="Paraleius">Paraleius</tp:taxon-name-part> <tp:taxon-name-part taxon-name-part-type="species" reg="leontonycha">leontonycha</tp:taxon-name-part></tp:taxon-name></italic>, <italic><tp:taxon-name><tp:taxon-name-part taxon-name-part-type="genus" reg="Paraleius">Paraleius</tp:taxon-name-part> <tp:taxon-name-part taxon-name-part-type="species" reg="leahae">leahae</tp:taxon-name-part></tp:taxon-name></italic> sp. n., and <italic><tp:taxon-name><tp:taxon-name-part taxon-name-part-type="genus" reg="Paraleius">Paraleius</tp:taxon-name-part> <tp:taxon-name-part taxon-name-part-type="species" reg="strenzkei">strenzkei</tp:taxon-name-part></tp:taxon-name></italic> (Travé, 1960), comb. n.</p><p>In his checklist of the world oribatid mite fauna, <xref ref-type="bibr" rid="B14">Subías (2004)</xref> placed <tp:taxon-name><tp:taxon-name-part taxon-name-part-type="genus" reg="Wallworkiella">Wallworkiella</tp:taxon-name-part></tp:taxon-name> Hammer, 1979 as a subgenus of <tp:taxon-name><tp:taxon-name-part taxon-name-part-type="genus" reg="Paraleius">Paraleius</tp:taxon-name-part></tp:taxon-name>, with the single species <tp:taxon-name><tp:taxon-name-part taxon-name-part-type="genus" reg="Paraleius">Paraleius</tp:taxon-name-part> (<tp:taxon-name-part taxon-name-part-type="subgenus" reg="Wallworkiella">Wallworkiella</tp:taxon-name-part>) <tp:taxon-name-part taxon-name-part-type="species" reg="nasalis">nasalis</tp:taxon-name-part></tp:taxon-name> (Hammer, 1979). No explanation or justification was provided by Subías. In an unpublished online update (Subías 2016), possibly following Weigmann’s classification, he instead placed <italic><tp:taxon-name><tp:taxon-name-part taxon-name-part-type="genus" reg="Wallworkiella">Wallworkiella</tp:taxon-name-part></tp:taxon-name></italic> as a subgenus of <italic><tp:taxon-name><tp:taxon-name-part taxon-name-part-type="genus" reg="Siculobata">Siculobata</tp:taxon-name-part></tp:taxon-name></italic>. However, <italic><tp:taxon-name><tp:taxon-name-part taxon-name-part-type="genus" reg="Wallworkiella">Wallworkiella</tp:taxon-name-part></tp:taxon-name></italic> differs from <italic><tp:taxon-name><tp:taxon-name-part taxon-name-part-type="genus" reg="Paraleius">Paraleius</tp:taxon-name-part></tp:taxon-name></italic> by having five pairs of notogastral sacculi, homo-tridactylous tarsi, and inflated tarsal pulvilli. Additionally, <italic><tp:taxon-name><tp:taxon-name-part taxon-name-part-type="genus" reg="Wallworkiella">Wallworkiella</tp:taxon-name-part></tp:taxon-name></italic> does not belong to <italic><tp:taxon-name><tp:taxon-name-part taxon-name-part-type="genus" reg="Siculobata">Siculobata</tp:taxon-name-part></tp:taxon-name></italic> based upon the concept of <xref ref-type="bibr" rid="B5">Fredes and Martinez (2013)</xref>. Clearly, the generic and species level relationships of <tp:taxon-name><tp:taxon-name-part taxon-name-part-type="family">Scheloribatidae</tp:taxon-name-part></tp:taxon-name> require further research and revisions, but the demotion of <italic><tp:taxon-name><tp:taxon-name-part taxon-name-part-type="genus" reg="Wallworkiella">Wallworkiella</tp:taxon-name-part></tp:taxon-name></italic> to subgeneric rank under either <italic><tp:taxon-name><tp:taxon-name-part taxon-name-part-type="genus" reg="Paraleius">Paraleius</tp:taxon-name-part></tp:taxon-name></italic> or <italic><tp:taxon-name><tp:taxon-name-part taxon-name-part-type="genus" reg="Siculobata">Siculobata</tp:taxon-name-part></tp:taxon-name></italic> is unsupported.</p></tp:treatment-sec><ref-list><ref id="B15"><mixed-citation xmlns:xlink="http://www.w3.org/1999/xlink" xlink:type="simple">
          <person-group><name name-style="western"><surname>Travé</surname><given-names>J</given-names></name></person-group> (<year>1960</year>) <article-title>Contribution à l’étude de la faune de la Massane (3<sup>e</sup> note). Oribates (Acariens) 2<sup>e</sup> partie.</article-title> <source>Vie et Milieu</source> <volume>11</volume>: <fpage>209</fpage>–<lpage>232</lpage>.</mixed-citation></ref><ref id="B18"><mixed-citation xmlns:xlink="http://www.w3.org/1999/xlink" xlink:type="simple">
          <person-group><name name-style="western"><surname>Weigmann</surname><given-names>G</given-names></name></person-group> (<year>1969</year>) <article-title>Zur taxonomie der europäischen <tp:taxon-name><tp:taxon-name-part taxon-name-part-type="family">Scheloribatidae</tp:taxon-name-part></tp:taxon-name> mit der beschreibung von <italic><tp:taxon-name><tp:taxon-name-part taxon-name-part-type="genus">Topobates</tp:taxon-name-part> <tp:taxon-name-part taxon-name-part-type="species">holsaticus</tp:taxon-name-part></tp:taxon-name></italic> n. sp (<tp:taxon-name><tp:taxon-name-part taxon-name-part-type="class">Arachnida</tp:taxon-name-part></tp:taxon-name>: <tp:taxon-name><tp:taxon-name-part taxon-name-part-type="subclass">Acari</tp:taxon-name-part></tp:taxon-name>: <tp:taxon-name><tp:taxon-name-part taxon-name-part-type="order">Oribatei</tp:taxon-name-part></tp:taxon-name>).</article-title> <source>Senckenbergiana Biologica</source> <volume>50</volume>: <fpage>421</fpage>–<lpage>432</lpage>.</mixed-citation></ref><ref id="B5"><mixed-citation xmlns:xlink="http://www.w3.org/1999/xlink" xlink:type="simple">
          <person-group><name name-style="western"><surname>Fredes</surname><given-names>NA</given-names></name><name name-style="western"><surname>Martinez</surname><given-names>PA</given-names></name></person-group> (<year>2013</year>) <article-title>A new <italic><tp:taxon-name><tp:taxon-name-part taxon-name-part-type="genus">Siculobata</tp:taxon-name-part></tp:taxon-name></italic> species (<tp:taxon-name><tp:taxon-name-part taxon-name-part-type="subclass">Acari</tp:taxon-name-part></tp:taxon-name>: <tp:taxon-name><tp:taxon-name-part taxon-name-part-type="order">Oribatida</tp:taxon-name-part></tp:taxon-name>: <tp:taxon-name><tp:taxon-name-part taxon-name-part-type="family">Scheloribatidae</tp:taxon-name-part></tp:taxon-name>) from Argentina.</article-title> <source>International Journal of Acarology</source> <volume>39</volume>: <fpage>317</fpage>–<lpage>324</lpage>. <ext-link xlink:type="simple" ext-link-type="doi" xlink:href="10.1080/01647954.2013.783106">https://doi.org/10.1080/01647954.2013.783106</ext-link></mixed-citation></ref><ref id="B19"><mixed-citation xmlns:xlink="http://www.w3.org/1999/xlink" xlink:type="simple">
          <person-group><name name-style="western"><surname>Weigmann</surname><given-names>G</given-names></name></person-group> (<year>2006</year>) <article-title>Hornmilben (<tp:taxon-name><tp:taxon-name-part taxon-name-part-type="order">Oribatida</tp:taxon-name-part></tp:taxon-name>).</article-title> <source>Die Tierwelt Deutschlands</source> <volume>76</volume>: <fpage>1</fpage>–<lpage>520</lpage>.</mixed-citation></ref><ref id="B14"><mixed-citation xmlns:xlink="http://www.w3.org/1999/xlink" xlink:type="simple">
          <person-group><name name-style="western"><surname>Subías</surname><given-names>LS</given-names></name></person-group> (<year>2004</year>) <article-title>Listado sistemático, sinonímico y biogeográfico de los ácaros oribátidos (<tp:taxon-name><tp:taxon-name-part taxon-name-part-type="superorder">Acariformes</tp:taxon-name-part></tp:taxon-name>, <tp:taxon-name><tp:taxon-name-part taxon-name-part-type="order">Oribatida</tp:taxon-name-part></tp:taxon-name>) del mundo (1758–2002)</article-title>. <source>Graellsia</source> <volume>60</volume>: <fpage>3</fpage>–<lpage>305</lpage>. Online update February 2016. <ext-link xlink:type="simple" ext-link-type="uri" xlink:href="http://escalera.bio.ucm.es/usuarios/bba/cont/docs/RO_1.pdf">http://escalera.bio.ucm.es/usuarios/bba/cont/docs/RO_1.pdf</ext-link> [accessed 30 Dec. 2016]</mixed-citation></ref></ref-list></tp:taxon-treatment>
