# Supplementary material for: A new Paraleius species (Acari, Oribatida, Scheloribatidae) associated with bark beetles (Curculionidae, Scolytinae) in Canada
Source: Zookeys. 2017 Apr 10;(667):51–65. doi: 10.3897/zookeys.667.12104 (PMC5523386; doi:10.3897/zookeys.667.12104)
Supplement: XML Treatment for Paraleius leahae [file zookeys.667.12104-treatment2.xml]

<!DOCTYPE tp:taxon-treatment
  PUBLIC "-//TaxonX//DTD Taxonomic Treatment Publishing DTD v0 20100105//EN" "tax-treatment-NSO.dtd">
<tp:taxon-treatment xmlns:tp="http://www.plazi.org/taxpub"><tp:treatment-meta><kwd-group><label>Taxon classification</label><kwd><named-content xmlns:xlink="http://www.w3.org/1999/xlink" content-type="kingdom">Animalia</named-content></kwd><kwd><named-content xmlns:xlink="http://www.w3.org/1999/xlink" content-type="order">Sarcoptiformes</named-content></kwd><kwd><named-content xmlns:xlink="http://www.w3.org/1999/xlink" content-type="family">Scheloribatidae</named-content></kwd></kwd-group><mixed-citation publication-type="journal"><person-group><name><surname>Knee</surname><given-names>Wayne</given-names></name></person-group><article-title>A new <italic><tp:taxon-name><tp:taxon-name-part taxon-name-part-type="genus" reg="Paraleius">Paraleius</tp:taxon-name-part></tp:taxon-name></italic> species (<tp:taxon-name><tp:taxon-name-part taxon-name-part-type="subclass">Acari</tp:taxon-name-part></tp:taxon-name>, <tp:taxon-name><tp:taxon-name-part taxon-name-part-type="order">Oribatida</tp:taxon-name-part></tp:taxon-name>, <tp:taxon-name><tp:taxon-name-part taxon-name-part-type="family">Scheloribatidae</tp:taxon-name-part></tp:taxon-name>) associated with bark beetles (<tp:taxon-name><tp:taxon-name-part taxon-name-part-type="family">Curculionidae</tp:taxon-name-part></tp:taxon-name>, <tp:taxon-name><tp:taxon-name-part taxon-name-part-type="subfamily">Scolytinae</tp:taxon-name-part></tp:taxon-name>) in Canada</article-title><source>Zookeys</source><day>10</day><month>4</month><year>2017</year><volume>2017</volume><issue>667</issue><fpage>51</fpage><lpage>65</lpage><pub-id pub-id-type="doi">10.3897/zookeys.667.12104</pub-id></mixed-citation></tp:treatment-meta><tp:nomenclature><tp:taxon-name>
              <tp:taxon-name-part taxon-name-part-type="genus" reg="Paraleius">Paraleius</tp:taxon-name-part>
              <tp:taxon-name-part taxon-name-part-type="species" reg="leahae">leahae</tp:taxon-name-part>
              <object-id xmlns:xlink="http://www.w3.org/1999/xlink" content-type="zoobank" xlink:type="simple">http://zoobank.org/1B2E5D72-E272-4867-BE09-58C7EB727B46</object-id>
            </tp:taxon-name><tp:taxon-status xmlns:xlink="http://www.w3.org/1999/xlink" xlink:type="simple">sp. n.</tp:taxon-status><xref ref-type="fig" rid="F1">Figs 1</xref><xref ref-type="fig" rid="F2">, 2</xref><xref ref-type="fig" rid="F3">, 3</xref><xref ref-type="fig" rid="F4">, 4</xref><xref ref-type="fig" rid="F5">, 5</xref><xref ref-type="fig" rid="F6">, 6</xref></tp:nomenclature><tp:treatment-sec sec-type="material" id="SECID0E2LAE"><title>Material examined.</title><p>
              <bold><italic>Type material</italic>.</bold> Holotype: adult female (vial CNC649357) on <italic><tp:taxon-name><tp:taxon-name-part taxon-name-part-type="genus" reg="Hylastes">Hylastes</tp:taxon-name-part> <tp:taxon-name-part taxon-name-part-type="species" reg="porculus">porculus</tp:taxon-name-part></tp:taxon-name></italic> (female) collected in Westfield, Nova Scotia, Canada (<named-content xmlns:xlink="http://www.w3.org/1999/xlink" content-type="dwc:verbatimCoordinates" xlink:type="simple"><named-content content-type="geo-json" specific-use="{&#34;type&#34;:&#34;Point&#34;,&#34;coordinates&#34;:[-64.974730,44.403160]}" id="NCID0EUMAE" xlink:type="simple">44.40316, -64.97473</named-content></named-content>), 28.v.2009, coll: W. Knee.</p><fig id="F1" position="float" orientation="portrait"><label>Figure 1.</label><caption><p>Female <italic><tp:taxon-name><tp:taxon-name-part taxon-name-part-type="genus" reg="Paraleius">Paraleius</tp:taxon-name-part> <tp:taxon-name-part taxon-name-part-type="species" reg="leahae">leahae</tp:taxon-name-part></tp:taxon-name></italic> sp. n. dorsal view, legs omitted.</p></caption><graphic xmlns:xlink="http://www.w3.org/1999/xlink" xlink:href="zookeys-667-051-g001.jpg" position="float" orientation="portrait" xlink:type="simple" id="oo_130911.jpg"/></fig><p>Paratypes (20): one female (vial CNC649359) with the same collection information as the holotype; female (vial CNC649361) on <italic><tp:taxon-name><tp:taxon-name-part taxon-name-part-type="genus" reg="Hylastes">H.</tp:taxon-name-part> <tp:taxon-name-part taxon-name-part-type="species" reg="porculus">porculus</tp:taxon-name-part></tp:taxon-name></italic> (male), St. Stephen, Highway 1, New Brunswick (<named-content xmlns:xlink="http://www.w3.org/1999/xlink" content-type="dwc:verbatimCoordinates" xlink:type="simple"><named-content content-type="geo-json" specific-use="{&#34;type&#34;:&#34;Point&#34;,&#34;coordinates&#34;:[-67.153710,45.223210]}" id="NCID0EBOAE" xlink:type="simple">45.22321, -67.15371</named-content></named-content>), 15.vi.2009, coll: W. Knee; female (vial CNC649362) on <italic><tp:taxon-name><tp:taxon-name-part taxon-name-part-type="genus" reg="Hylastes">H.</tp:taxon-name-part> <tp:taxon-name-part taxon-name-part-type="species" reg="porculus">porculus</tp:taxon-name-part></tp:taxon-name></italic> (male), Bayside, Route 127, New Brunswick (<named-content xmlns:xlink="http://www.w3.org/1999/xlink" content-type="dwc:verbatimCoordinates" xlink:type="simple"><named-content content-type="geo-json" specific-use="{&#34;type&#34;:&#34;Point&#34;,&#34;coordinates&#34;:[-67.140340,45.205390]}" id="NCID0EUOAE" xlink:type="simple">45.20539, -67.14034</named-content></named-content>), 15.vi.2009, coll: W. Knee; male (vial CNC649363) on <italic><tp:taxon-name><tp:taxon-name-part taxon-name-part-type="genus" reg="Hylastes">H.</tp:taxon-name-part> <tp:taxon-name-part taxon-name-part-type="species" reg="porculus">porculus</tp:taxon-name-part></tp:taxon-name></italic> (female), Turner and Turner Mill, West Northfield, Nova Scotia, 1.vi.2009, coll: W. Knee; two females and two males (slides CNC649365–649368) on <italic><tp:taxon-name><tp:taxon-name-part taxon-name-part-type="genus" reg="Hylastes">H.</tp:taxon-name-part> <tp:taxon-name-part taxon-name-part-type="species" reg="porculus">porculus</tp:taxon-name-part></tp:taxon-name></italic>, Algonquin Provincial Park (PP), Ontario (45.902, -77.605), 17.vi.2008, coll: W. Knee; one female and three males (slides CNC649371–649374) on <italic><tp:taxon-name><tp:taxon-name-part taxon-name-part-type="genus" reg="Hylastes">H.</tp:taxon-name-part> <tp:taxon-name-part taxon-name-part-type="species" reg="porculus">porculus</tp:taxon-name-part></tp:taxon-name></italic>, Algonquin PP, Ontario (<named-content xmlns:xlink="http://www.w3.org/1999/xlink" content-type="dwc:verbatimCoordinates" xlink:type="simple"><named-content content-type="geo-json" specific-use="{&#34;type&#34;:&#34;Point&#34;,&#34;coordinates&#34;:[-77.605000,45.902000]}" id="NCID0E4PAE" xlink:type="simple">45.902, -77.605</named-content></named-content>), 3.vi.2008, coll: W. Knee; two females (slides CNC649375, CNC649376) on <italic><tp:taxon-name><tp:taxon-name-part taxon-name-part-type="genus" reg="Dendroctonus">Dendroctonus</tp:taxon-name-part> <tp:taxon-name-part taxon-name-part-type="species" reg="valens">valens</tp:taxon-name-part></tp:taxon-name></italic>, Algonquin PP, Ontario (<named-content xmlns:xlink="http://www.w3.org/1999/xlink" content-type="dwc:verbatimCoordinates" xlink:type="simple"><named-content content-type="geo-json" specific-use="{&#34;type&#34;:&#34;Point&#34;,&#34;coordinates&#34;:[-78.071000,45.895000]}" id="NCID0EQQAE" xlink:type="simple">45.895, -78.071</named-content></named-content>), 3.vi.2008, coll: W. Knee; three females and three males (slides CNC649378–649383) on <italic><tp:taxon-name><tp:taxon-name-part taxon-name-part-type="genus" reg="Dendroctonus">D.</tp:taxon-name-part> <tp:taxon-name-part taxon-name-part-type="species" reg="valens">valens</tp:taxon-name-part></tp:taxon-name></italic>, Algonquin PP, Ontario (<named-content xmlns:xlink="http://www.w3.org/1999/xlink" content-type="dwc:verbatimCoordinates" xlink:type="simple"><named-content content-type="geo-json" specific-use="{&#34;type&#34;:&#34;Point&#34;,&#34;coordinates&#34;:[-78.071000,45.895000]}" id="NCID0EDRAE" xlink:type="simple">45.895, -78.071</named-content></named-content>), 28.v.2008, coll: W. Knee.</p><fig id="F2" position="float" orientation="portrait"><label>Figure 2.</label><caption><p>Female <italic><tp:taxon-name><tp:taxon-name-part taxon-name-part-type="genus" reg="Paraleius">Paraleius</tp:taxon-name-part> <tp:taxon-name-part taxon-name-part-type="species" reg="leahae">leahae</tp:taxon-name-part></tp:taxon-name></italic> sp. n. ventral view, legs omitted.</p></caption><graphic xmlns:xlink="http://www.w3.org/1999/xlink" xlink:href="zookeys-667-051-g002.jpg" position="float" orientation="portrait" xlink:type="simple" id="oo_130912.jpg"/></fig><!--PageBreak--></tp:treatment-sec><tp:treatment-sec sec-type="material" id="SECID0EBSAE"><title>Other material.</title><p>67 slide mounted specimens from <italic><tp:taxon-name><tp:taxon-name-part taxon-name-part-type="genus" reg="Dendroctonus">D.</tp:taxon-name-part> <tp:taxon-name-part taxon-name-part-type="species" reg="valens">valens</tp:taxon-name-part></tp:taxon-name></italic>, and 22 from <italic><tp:taxon-name><tp:taxon-name-part taxon-name-part-type="genus" reg="Hylastes">H.</tp:taxon-name-part> <tp:taxon-name-part taxon-name-part-type="species" reg="porculus">porculus</tp:taxon-name-part></tp:taxon-name></italic> collected in Algonquin PP, Ontario (<named-content xmlns:xlink="http://www.w3.org/1999/xlink" content-type="dwc:verbatimCoordinates" xlink:type="simple"><named-content content-type="geo-json" specific-use="{&#34;type&#34;:&#34;Point&#34;,&#34;coordinates&#34;:[-78.071000,45.895000]}" id="NCID0EATAE" xlink:type="simple">45.895, -78.071</named-content></named-content>), 2008–2009, coll: W. Knee; one slide mounted specimen from <italic><tp:taxon-name><tp:taxon-name-part taxon-name-part-type="genus" reg="Dendroctonus">D.</tp:taxon-name-part> <tp:taxon-name-part taxon-name-part-type="species" reg="valens">valens</tp:taxon-name-part></tp:taxon-name></italic>, and 70 from <italic><tp:taxon-name><tp:taxon-name-part taxon-name-part-type="genus" reg="Hylastes">H.</tp:taxon-name-part> <tp:taxon-name-part taxon-name-part-type="species" reg="porculus">porculus</tp:taxon-name-part></tp:taxon-name></italic> collected in Algonquin PP, Ontario (<named-content xmlns:xlink="http://www.w3.org/1999/xlink" content-type="dwc:verbatimCoordinates" xlink:type="simple"><named-content content-type="geo-json" specific-use="{&#34;type&#34;:&#34;Point&#34;,&#34;coordinates&#34;:[-77.605000,45.902000]}" id="NCID0E5TAE" xlink:type="simple">45.902, -77.605</named-content></named-content>), 2008–2009, coll: W. Knee.</p><fig id="F3" position="float" orientation="portrait"><label>Figure 3.</label><caption><p>Female <italic><tp:taxon-name><tp:taxon-name-part taxon-name-part-type="genus" reg="Paraleius">Paraleius</tp:taxon-name-part> <tp:taxon-name-part taxon-name-part-type="species" reg="leahae">leahae</tp:taxon-name-part></tp:taxon-name></italic> sp. n. lateral view, legs and gnathosoma omitted.</p></caption><graphic xmlns:xlink="http://www.w3.org/1999/xlink" xlink:href="zookeys-667-051-g003.jpg" position="float" orientation="portrait" xlink:type="simple" id="oo_130913.jpg"/></fig></tp:treatment-sec><tp:treatment-sec sec-type="diagnosis" id="SECID0E2UAE"><title>Diagnosis adult.</title><p>As for <italic><tp:taxon-name><tp:taxon-name-part taxon-name-part-type="genus" reg="Paraleius">Paraleius</tp:taxon-name-part></tp:taxon-name></italic> (see above). Bothridial seta long and fusiform, covered with numerous spicules; carina <italic>kf</italic> present; tarsi monodactylous with prominent sickle shaped strongly hooked claw; solenidia of tibiae III and IV not microcephalic. Immatures unknown.</p><fig id="F4" position="float" orientation="portrait"><label>Figure 4.</label><caption><p>Female <italic><tp:taxon-name><tp:taxon-name-part taxon-name-part-type="genus" reg="Paraleius">Paraleius</tp:taxon-name-part> <tp:taxon-name-part taxon-name-part-type="species" reg="leahae">leahae</tp:taxon-name-part></tp:taxon-name></italic> sp. n. photomicrograph of lateral view (<abbrev xmlns:xlink="http://www.w3.org/1999/xlink" xlink:title="differential interference contrast" id="ABBRID0E4VAE" xlink:type="simple">DIC</abbrev> illumination), arrow indicating cuticular microtubercles.</p></caption><graphic xmlns:xlink="http://www.w3.org/1999/xlink" xlink:href="zookeys-667-051-g004.jpg" position="float" orientation="portrait" xlink:type="simple" id="oo_130914.jpg"/></fig></tp:treatment-sec><tp:treatment-sec sec-type="description" id="SECID0EGWAE"><title>Description.</title><p>
              <bold><italic>Measurements</italic>.</bold> Total length female (<italic>n</italic> = 4) 453 (432–464), male (<italic>n</italic> = 7) 430 (423–440). Total width female (<italic>n</italic> = 4) 277 (255–296), male (<italic>n</italic> = 7) 274 (258–295).</p><p>
              <bold><italic>Integument.</italic></bold> Body cuticle red-brown. Notogastral surface and venter appear smooth, but with fine granulate structure at higher magnification (100x). Small microtubercles on epimeral surface (Fig. <xref ref-type="fig" rid="F4">4</xref>). Small microtubercles medially on subcapitulum between <italic>h</italic> setae.</p><fig id="F5" position="float" orientation="portrait"><label>Figure 5.</label><caption><p>Female <italic><tp:taxon-name><tp:taxon-name-part taxon-name-part-type="genus" reg="Paraleius">Paraleius</tp:taxon-name-part> <tp:taxon-name-part taxon-name-part-type="species" reg="leahae">leahae</tp:taxon-name-part></tp:taxon-name></italic> sp. n. <bold>A</bold> ventral view of subcapitulum <bold>B</bold> chelicerae, paraxial view.</p></caption><graphic xmlns:xlink="http://www.w3.org/1999/xlink" xlink:href="zookeys-667-051-g005.jpg" position="float" orientation="portrait" xlink:type="simple" id="oo_130915.jpg"/></fig><p>
              <bold><italic>Prodorsum</italic></bold> (Figs <xref ref-type="fig" rid="F1">1</xref>, <xref ref-type="fig" rid="F3">3</xref>). Lamella narrow, about 63 long. Prolamella narrow, extending from base of seta <italic><abbrev xmlns:xlink="http://www.w3.org/1999/xlink" xlink:title="lamellar seta" id="ABBRID0ESYAE" xlink:type="simple">le</abbrev></italic> to slightly anterior to <italic><abbrev xmlns:xlink="http://www.w3.org/1999/xlink" xlink:title="rostral seta" id="ABBRID0EXYAE" xlink:type="simple">ro</abbrev></italic>, about 47 long. All prodorsal setae long, thickened, attenuate, barbed, reaching beyond rostrum; <italic><abbrev xmlns:xlink="http://www.w3.org/1999/xlink" xlink:title="rostral seta" id="ABBRID0E3YAE" xlink:type="simple">ro</abbrev></italic> 78 (63–85) and <italic><abbrev xmlns:xlink="http://www.w3.org/1999/xlink" xlink:title="lamellar seta" id="ABBRID0EBZAE" xlink:type="simple">le</abbrev></italic> 95 (91–102) directed anteriorly, <italic><abbrev xmlns:xlink="http://www.w3.org/1999/xlink" xlink:title="lamellar seta" id="ABBRID0EGZAE" xlink:type="simple">in</abbrev></italic> 127 (121–137) directed anterodorsally. Mutual distance of setal pairs <italic><abbrev xmlns:xlink="http://www.w3.org/1999/xlink" xlink:title="rostral seta" id="ABBRID0ELZAE" xlink:type="simple">ro</abbrev></italic>, <italic><abbrev xmlns:xlink="http://www.w3.org/1999/xlink" xlink:title="lamellar seta" id="ABBRID0EQZAE" xlink:type="simple">le</abbrev></italic>, and <italic><abbrev xmlns:xlink="http://www.w3.org/1999/xlink" xlink:title="lamellar seta" id="ABBRID0EVZAE" xlink:type="simple">in</abbrev></italic> ~53, 54, and 56 respectively. Bothridial seta long 85 (79–89), fusiform, directed anterolaterally, spicules conspicuous on head and minute along stalk. Seta <italic><abbrev xmlns:xlink="http://www.w3.org/1999/xlink" xlink:title="exobothridial seta" id="ABBRID0E1ZAE" xlink:type="simple">ex</abbrev></italic> medium sized 55 (52–59) thick, attenuate and barbed.</p><p>
              <bold><italic>Lateral aspect of podosoma</italic></bold> (Figs <xref ref-type="fig" rid="F3">3</xref>, <xref ref-type="fig" rid="F4">4</xref>). Carina <italic>kf</italic> present. As for other scheloribatids pedotectum I large, visible from dorsal aspect. Pedotectum II smaller and less visible than pedotectum I. Circumpedal carina weakly curved, extending slightly posterior of acetabulum IV. Sublamellar porose area <italic>Al</italic> present. Humeral porose organ <italic><abbrev xmlns:xlink="http://www.w3.org/1999/xlink" xlink:title="humeral porose organ" id="ABBRID0ES1AE" xlink:type="simple">Ah</abbrev></italic> (~14 length, 11 width) expressed as saccule. Gland opening <italic>z</italic> ventral to <italic><abbrev xmlns:xlink="http://www.w3.org/1999/xlink" xlink:title="exobothridial seta" id="ABBRID0EZ1AE" xlink:type="simple">ex</abbrev></italic>.</p><p>
              <bold><italic>Notogaster</italic></bold> (Figs <xref ref-type="fig" rid="F1">1</xref>, <xref ref-type="fig" rid="F3">3</xref>). Longer than wide, ratio approximately 1.3:1. Dorsophragma (<italic>D</italic>) small, oval, approximately 8 wide. Ten pairs of medium sized notogastral setae 29 (19–38), setiform, smooth. Four pairs of saccules present: <italic>Sa</italic> largest (~9 diameter of saccule), located lateral to seta <italic>la</italic>; <italic>S</italic><sub>1</sub> (~7) lateral to <italic>lp</italic>; <italic>S</italic><sub>2</sub> (~6) posterolateral to <italic>h</italic><sub>3</sub>; <italic>S</italic><sub>3</sub> (~6) posterior to <italic>h</italic><sub>1</sub>. Lyrifissure <italic>ia</italic> posterolateral of seta <italic>c</italic><sub>2</sub>; <italic>im</italic> posterolateral of <italic>lm</italic>; <italic>ih</italic> anterolateral to <italic>p</italic><sub>3</sub>; <italic>ips</italic> posterolateral to <italic>p</italic><sub>3</sub>; <italic>ip</italic> lateral to <italic>p</italic><sub>1</sub>. Opisthonotal gland opening (<italic>gla</italic>) posterior of lyrifissure <italic>im</italic>.</p><fig id="F6" position="float" orientation="portrait"><label>Figure 6.</label><caption><p>Female <italic><tp:taxon-name><tp:taxon-name-part taxon-name-part-type="genus" reg="Paraleius">Paraleius</tp:taxon-name-part> <tp:taxon-name-part taxon-name-part-type="species" reg="leahae">leahae</tp:taxon-name-part></tp:taxon-name></italic> sp. n. legs; legs I, II paraxial view, legs III, IV antiaxial view.</p></caption><graphic xmlns:xlink="http://www.w3.org/1999/xlink" xlink:href="zookeys-667-051-g006.jpg" position="float" orientation="portrait" xlink:type="simple" id="oo_130916.jpg"/></fig><p>
              <bold><italic>Venter</italic></bold> (Figs <xref ref-type="fig" rid="F2">2</xref>, <xref ref-type="fig" rid="F3">3</xref>). Epimeral setal formula 3-1-3-3. All epimeral setae setiform and slightly barbed except for smooth setae <italic>2b</italic>, <italic>4a</italic>, and <italic>4b</italic>. Setal lengths as follows: <italic>1a</italic>, <italic>1b</italic>, <italic>1c</italic> ~26, 30, 25, respectively; <italic>2a</italic>, <italic>3a</italic>, <italic>3b</italic>, <italic>3c</italic> ~ 29, 28, 26, 26; and <italic>4a</italic>, <italic>4b</italic>, <italic>4c</italic> ~ 18, 22, 24. Shallow sternal groove present, approximately 69 long. Genital plates nearly as wide as long, genital plates of female slightly larger than those of male; length to width in females 61x58 and in males 55x51. Four pairs of simple setiform genital setae 14–21 long. Single pair of simple setiform aggenital setae (19), three pairs of simple setiform adanal setae <italic>ad</italic><sub>1</sub>, <italic>ad</italic><sub>2</sub>, <italic>ad</italic><sub>3</sub> ~24, 26, 27, and two pairs of simple setiform anal setae (23). Lyrifissure <italic>iad</italic> very close to anal plates, about midway between levels of setae <italic>ad</italic><sub>2</sub> and <italic>ad</italic><sub>3</sub>.</p><!--PageBreak--><!--PageBreak--><!--PageBreak--><!--PageBreak--><p>
              <bold><italic>Gnathosoma</italic></bold> (Fig. <xref ref-type="fig" rid="F5">5</xref>). Subcapitulum wider than long; porose region on rutelli. Subcapitular setae setiform, barbed, <italic>h</italic> (32), <italic>m</italic> (18), <italic>a</italic> (18). Adoral setae (<italic>or</italic><sub>1</sub>, <italic>or</italic><sub>2</sub>) thin and barbed. Palp with setation 0-2-1-3-9(1), palpal solenidion ω and seta <italic>acm</italic> fused (~9), slightly curved near tip. Postpalpal setae (<italic>ep</italic>) simple, smooth and rounded. Chelicera 108 long, setae attenuate barbed; <italic>cha</italic> (44), <italic>chb</italic> (18), Trägårdh’s organ (<italic>Tg</italic>) elongate triangular, rounded distally.</p><p>
              <bold><italic>Legs</italic></bold> (Fig. <xref ref-type="fig" rid="F6">6</xref>; Table <xref ref-type="table" rid="T1">1</xref>). All tarsi monodactylous with prominent sickle shaped strongly hooked claw, claw surface smooth except for small bump along inner margin. Large porose areas present on femora I–IV, and on trochanters III and IV. Ventral porose region present distally on tibiae I–IV and proximally on tarsi I–IV; dorsal porose area present distally on tarsi I–IV. Setal formula same as <italic><tp:taxon-name><tp:taxon-name-part taxon-name-part-type="genus" reg="Paraleius">P.</tp:taxon-name-part> <tp:taxon-name-part taxon-name-part-type="species" reg="leontonycha">leontonycha</tp:taxon-name-part></tp:taxon-name></italic>. Leg setation (solenidia) of leg I: 1–5–3(1)–4(2)–19(2); II: 1–5–2(1)–4(1)–15(2); III: 2–3–1(1)–3(1)–15; IV: 1–2–2–3(1)–12 (Table <xref ref-type="table" rid="T1">1</xref>). All setae on trochanters and genua I–IV barbed. Seta <italic>l</italic>’ on tibiae I, II barbed, all other setae on tibiae and tarsi I–IV with large barbs on one side, ventral setae with noticeably longer barbs than dorsal setae. Eupathidia <italic>p</italic> of tarsus I (~27), setae <italic>p</italic> of tarsi II–IV and <italic>u</italic> of tarsi I–IV with slight barbs unilaterally on ventral side. Famulus (8) short and blunt distally. Solenidia ω<sub>1</sub> on tarsus I baculiform, ω<sub>1</sub> and ω<sub>2</sub> on tarsus II ceratiform, all other solenidia piliform. <!--PageBreak--><!--PageBreak-->Solenidia of tibiae III and IV not microcephalic. Bases of solenidia ω<sub>1</sub> and ω<sub>2</sub> on tarsus I positioned very close together.</p><table-wrap id="T1" position="float" orientation="portrait"><label>Table 1.</label><caption><p>Leg setation and solenidia of adult <italic><tp:taxon-name><tp:taxon-name-part taxon-name-part-type="genus" reg="Paraleius">Paraleius</tp:taxon-name-part> <tp:taxon-name-part taxon-name-part-type="species" reg="leahae">leahae</tp:taxon-name-part></tp:taxon-name></italic> sp. n., single prime (’) indicates setae on anterior and double prime (”) setae on posterior, seta in parenthesis indicates the presence of both setae.</p></caption><table id="TID0EQIAE" rules="all"><tbody><tr><th rowspan="1" colspan="1">Leg</th><th rowspan="1" colspan="1">Trochanter</th><th rowspan="1" colspan="1">Femur</th><th rowspan="1" colspan="1">Genu</th><th rowspan="1" colspan="1">Tibia</th><th rowspan="1" colspan="1">Tarsus</th></tr><tr><td rowspan="1" colspan="1">
                      <bold>I</bold>
                    </td><td rowspan="1" colspan="1">
                      <italic>v</italic>’</td><td rowspan="1" colspan="1">
                      <italic>d</italic>, <italic>(l)</italic>, <italic>v</italic>’, <italic>bv</italic>”</td><td rowspan="1" colspan="1">
                      <italic>(l)</italic>, <italic>v</italic>’, σ</td><td rowspan="1" colspan="1">
                      <italic>(l)</italic>, <italic>(v)</italic>, φ<sub>1</sub>, φ<sub>2</sub></td><td rowspan="1" colspan="1">
                      <italic>(ft)</italic>, <italic>pl</italic>’, <italic>(tc)</italic>, <italic>(it)</italic>, <italic>(p)</italic>, <italic>(u)</italic>, <italic>(a)</italic>, <italic>s</italic>, <italic>(pv)</italic>, <italic>(v)</italic>, ε, ω<sub>1</sub>, ω<sub>2</sub></td></tr><tr><td rowspan="1" colspan="1">
                      <bold>II</bold>
                    </td><td rowspan="1" colspan="1">
                      <italic>v</italic>’</td><td rowspan="1" colspan="1">
                      <italic>d</italic>, <italic>(l)</italic>, <italic>v</italic>”, <italic>bv</italic>”</td><td rowspan="1" colspan="1">
                      <italic>(l)</italic>, σ</td><td rowspan="1" colspan="1">
                      <italic>(l)</italic>, <italic>(v)</italic>, φ</td><td rowspan="1" colspan="1">
                      <italic>(ft)</italic>, <italic>(tc)</italic>, <italic>(it)</italic>, <italic>(p)</italic>, <italic>(u)</italic>, <italic>(a)</italic>, <italic>s</italic>, <italic>(pv)</italic>, ω<sub>1</sub>, ω<sub>2</sub></td></tr><tr><td rowspan="1" colspan="1">
                      <bold>III</bold>
                    </td><td rowspan="1" colspan="1">
                      <italic>d</italic>, <italic>l</italic>’</td><td rowspan="1" colspan="1">
                      <italic>d</italic>, <italic>l</italic>’, <italic>ev</italic>’</td><td rowspan="1" colspan="1">
                      <italic>l</italic>’, σ</td><td rowspan="1" colspan="1">
                      <italic>l</italic>’, <italic>(v)</italic>, φ</td><td rowspan="1" colspan="1">
                      <italic>(ft)</italic>, <italic>(tc)</italic>, <italic>(it)</italic>, <italic>(p)</italic>, <italic>(u)</italic>, <italic>(a)</italic>, <italic>s</italic>, <italic>(pv)</italic></td></tr><tr><td rowspan="1" colspan="1">
                      <bold>IV</bold>
                    </td><td rowspan="1" colspan="1">
                      <italic>v</italic>’</td><td rowspan="1" colspan="1">
                      <italic>d</italic>, <italic>ev</italic>’</td><td rowspan="1" colspan="1">
                      <italic>d</italic>, <italic>l</italic>’</td><td rowspan="1" colspan="1">
                      <italic>l</italic>’, <italic>(v)</italic>, φ</td><td rowspan="1" colspan="1">
                      <italic>ft</italic>”, <italic>(tc)</italic>, <italic>(p)</italic>, <italic>(u)</italic>, <italic>(a)</italic>, <italic>s</italic>, <italic>(pv)</italic></td></tr></tbody></table></table-wrap><p>
              <bold><italic>Gender differences.</italic></bold> No sexual dimorphism exists in external morphology, except for males being slightly smaller than females, their genital plates being slightly smaller proportionally than in females, and in the typical genitalic differences.</p><p>
              <bold><italic>Genetics</italic>.</bold> There are no other sequences of <italic><tp:taxon-name><tp:taxon-name-part taxon-name-part-type="genus" reg="Paraleius">Paraleius</tp:taxon-name-part></tp:taxon-name></italic> or <italic><tp:taxon-name><tp:taxon-name-part taxon-name-part-type="genus" reg="Metaleius">Metaleius</tp:taxon-name-part></tp:taxon-name></italic> on GenBank; however, GenBank blast searches of the <abbrev xmlns:xlink="http://www.w3.org/1999/xlink" xlink:title="Cytochrome c oxidase subunit I" id="ABBRID0EFMAG" xlink:type="simple">COI</abbrev> sequence (<ext-link xmlns:xlink="http://www.w3.org/1999/xlink" ext-link-type="gen" xlink:href="KY402259" xlink:type="simple">KY402259</ext-link>) of <italic><tp:taxon-name><tp:taxon-name-part taxon-name-part-type="genus" reg="Paraleius">P.</tp:taxon-name-part> <tp:taxon-name-part taxon-name-part-type="species" reg="leahae">leahae</tp:taxon-name-part></tp:taxon-name></italic> sp. n. generally matches that of other poronotic brachypyline oribatid mites. Further analysis was not performed.</p></tp:treatment-sec><tp:treatment-sec sec-type="etymology" id="SECID0EUMAG"><title>Etymology.</title><p>This species is named after my wife and tireless supporter Leah Harper.</p></tp:treatment-sec><tp:treatment-sec sec-type="remarks" id="SECID0EZMAG"><title>Remarks.</title><p>
              <italic><tp:taxon-name><tp:taxon-name-part taxon-name-part-type="genus" reg="Paraleius">Paraleius</tp:taxon-name-part> <tp:taxon-name-part taxon-name-part-type="species" reg="leahae">leahae</tp:taxon-name-part></tp:taxon-name></italic> sp. n. is most similar to <italic><tp:taxon-name><tp:taxon-name-part taxon-name-part-type="genus" reg="Paraleius">P.</tp:taxon-name-part> <tp:taxon-name-part taxon-name-part-type="species" reg="leontonycha">leontonycha</tp:taxon-name-part></tp:taxon-name></italic> (<xref ref-type="bibr" rid="B15">Travé 1960</xref>, <xref ref-type="bibr" rid="B21">Wunderle et al. 1990</xref>), which has been collected from under tree bark, in the galleries of bark beetles, and is phoretic on numerous species of bark beetles (<xref ref-type="bibr" rid="B17">Vitzthum 1926</xref>, <xref ref-type="bibr" rid="B21">Wunderle et al. 1990</xref>, <xref ref-type="bibr" rid="B9">Knee et al. 2013</xref>). <italic><tp:taxon-name><tp:taxon-name-part taxon-name-part-type="genus" reg="Paraleius">Paraleius</tp:taxon-name-part> <tp:taxon-name-part taxon-name-part-type="species" reg="leahae">leahae</tp:taxon-name-part></tp:taxon-name></italic> sp. n. differs from <italic><tp:taxon-name><tp:taxon-name-part taxon-name-part-type="genus" reg="Paraleius">P.</tp:taxon-name-part> <tp:taxon-name-part taxon-name-part-type="species" reg="leontonycha">leontonycha</tp:taxon-name-part></tp:taxon-name></italic> by having a long fusiform bothridium; monodactylous tarsi; presence of carina <italic>kf</italic>; solenidia of tibiae III and IV not microcephalic.</p><p>
              <italic><tp:taxon-name><tp:taxon-name-part taxon-name-part-type="genus" reg="Paraleius">Paraleius</tp:taxon-name-part> <tp:taxon-name-part taxon-name-part-type="species" reg="leahae">leahae</tp:taxon-name-part></tp:taxon-name></italic> sp. n. differs from <italic><tp:taxon-name><tp:taxon-name-part taxon-name-part-type="genus" reg="Paraleius">P.</tp:taxon-name-part></tp:taxon-name></italic> (=<italic><tp:taxon-name><tp:taxon-name-part taxon-name-part-type="genus" reg="Metaleius">Metaleius</tp:taxon-name-part></tp:taxon-name></italic>) <italic><tp:taxon-name><tp:taxon-name-part taxon-name-part-type="species" reg="strenzkei">strenzkei</tp:taxon-name-part></tp:taxon-name></italic> in having a long fusiform bothridial seta; monodactylous tarsi, medial claw large and strongly hooked; carina <italic>kf</italic> present; total length (432–464) of <italic><tp:taxon-name><tp:taxon-name-part taxon-name-part-type="genus" reg="Paraleius">P.</tp:taxon-name-part> <tp:taxon-name-part taxon-name-part-type="species" reg="leahae">leahae</tp:taxon-name-part></tp:taxon-name></italic> females greater than <italic><tp:taxon-name><tp:taxon-name-part taxon-name-part-type="genus" reg="Paraleius">P.</tp:taxon-name-part> <tp:taxon-name-part taxon-name-part-type="species" reg="strenzkei">strenzkei</tp:taxon-name-part></tp:taxon-name></italic> (310–360) (<xref ref-type="bibr" rid="B15">Travé 1960</xref>).</p><p>According to <xref ref-type="bibr" rid="B6">Grandjean (1959)</xref> microcephalic solenidia are found only in arboricolous or saxicolous species. <italic><tp:taxon-name><tp:taxon-name-part taxon-name-part-type="genus" reg="Paraleius">Paraleius</tp:taxon-name-part> <tp:taxon-name-part taxon-name-part-type="species" reg="leontonycha">leontonycha</tp:taxon-name-part></tp:taxon-name></italic>, <italic><tp:taxon-name><tp:taxon-name-part taxon-name-part-type="genus" reg="Paraleius">P.</tp:taxon-name-part> <tp:taxon-name-part taxon-name-part-type="species" reg="leahae">leahae</tp:taxon-name-part></tp:taxon-name></italic> sp. n. and <italic><tp:taxon-name><tp:taxon-name-part taxon-name-part-type="genus" reg="Paraleius">P.</tp:taxon-name-part> <tp:taxon-name-part taxon-name-part-type="species" reg="strenzkei">strenzkei</tp:taxon-name-part></tp:taxon-name></italic> are arboricolous species, the former has microcephalic solenidia and the latter two species lack this feature. The tips of solenidia on tibiae III and IV are delicate and prone to breakage, so it is possible that they are microcephalic in <italic><tp:taxon-name><tp:taxon-name-part taxon-name-part-type="genus" reg="Paraleius">P.</tp:taxon-name-part> <tp:taxon-name-part taxon-name-part-type="species" reg="leahae">leahae</tp:taxon-name-part></tp:taxon-name></italic>; however, I examined more than 100 specimens without finding microcephalic tips.</p></tp:treatment-sec><ref-list><ref id="B15"><mixed-citation xmlns:xlink="http://www.w3.org/1999/xlink" xlink:type="simple">
          <person-group><name name-style="western"><surname>Travé</surname><given-names>J</given-names></name></person-group> (<year>1960</year>) <article-title>Contribution à l’étude de la faune de la Massane (3<sup>e</sup> note). Oribates (Acariens) 2<sup>e</sup> partie.</article-title> <source>Vie et Milieu</source> <volume>11</volume>: <fpage>209</fpage>–<lpage>232</lpage>.</mixed-citation></ref><ref id="B21"><mixed-citation xmlns:xlink="http://www.w3.org/1999/xlink" xlink:type="simple">
          <person-group><name name-style="western"><surname>Wunderle</surname><given-names>I</given-names></name><name name-style="western"><surname>Beck</surname><given-names>L</given-names></name><name name-style="western"><surname>Woas</surname><given-names>S</given-names></name></person-group> (<year>1990</year>) <article-title>Ein Beitrag zur taxonomie und Ökologie der <tp:taxon-name><tp:taxon-name-part taxon-name-part-type="family">Oribatulidae</tp:taxon-name-part></tp:taxon-name> und <tp:taxon-name><tp:taxon-name-part taxon-name-part-type="family">Scheloribatidae</tp:taxon-name-part></tp:taxon-name> (<tp:taxon-name><tp:taxon-name-part taxon-name-part-type="subclass">Acari</tp:taxon-name-part></tp:taxon-name>, <tp:taxon-name><tp:taxon-name-part taxon-name-part-type="order">Oribatei</tp:taxon-name-part></tp:taxon-name>) in Südwestdeutschland.</article-title> <source>Andrias</source> <volume>7</volume>: <fpage>15</fpage>–<lpage>60</lpage>.</mixed-citation></ref><ref id="B17"><mixed-citation xmlns:xlink="http://www.w3.org/1999/xlink" xlink:type="simple">
          <person-group><name name-style="western"><surname>Vitzthum</surname><given-names>H</given-names></name></person-group> (<year>1926</year>) <article-title><tp:taxon-name><tp:taxon-name-part taxon-name-part-type="subclass">Acari</tp:taxon-name-part></tp:taxon-name> als commensalen von ipiden (der acarologischen beobachtungen 11. reihe).</article-title> <source>Zoologische Jahrbücher, Abteilung für Systematik, Ökologie und Geographie der Tiere</source> <volume>52</volume>: <fpage>407</fpage>–<lpage>503</lpage>.</mixed-citation></ref><ref id="B9"><mixed-citation xmlns:xlink="http://www.w3.org/1999/xlink" xlink:type="simple">
          <person-group><name name-style="western"><surname>Knee</surname><given-names>W</given-names></name><name name-style="western"><surname>Forbes</surname><given-names>MR</given-names></name><name name-style="western"><surname>Beaulieu</surname><given-names>F</given-names></name></person-group> (<year>2013</year>) <article-title>Diversity and host use of mites (<tp:taxon-name><tp:taxon-name-part taxon-name-part-type="subclass">Acari</tp:taxon-name-part></tp:taxon-name>: <tp:taxon-name><tp:taxon-name-part taxon-name-part-type="order">Mesostigmata</tp:taxon-name-part></tp:taxon-name>, <tp:taxon-name><tp:taxon-name-part taxon-name-part-type="order">Oribatida</tp:taxon-name-part></tp:taxon-name>) phoretic on bark beetles (<tp:taxon-name><tp:taxon-name-part taxon-name-part-type="order">Coleoptera</tp:taxon-name-part></tp:taxon-name>: <tp:taxon-name><tp:taxon-name-part taxon-name-part-type="subfamily">Scolytinae</tp:taxon-name-part></tp:taxon-name>): global generalists, local specialists?</article-title> <source>Annals of the Entomological Society of America</source> <volume>106</volume>: <fpage>339</fpage>–<lpage>350</lpage>. <ext-link xlink:type="simple" ext-link-type="doi" xlink:href="10.1603/AN12092">https://doi.org/10.1603/AN12092</ext-link></mixed-citation></ref><ref id="B6"><mixed-citation xmlns:xlink="http://www.w3.org/1999/xlink" xlink:type="simple">
          <person-group><name name-style="western"><surname>Grandjean</surname><given-names>F</given-names></name></person-group> (<year>1959</year>) <article-title>Observations sur les Oribates (40e série)</article-title>. <source>Bulletin du Muséum</source> <series>2<sup>e</sup> série</series> <volume>31</volume>: <fpage>359</fpage>–<lpage>366</lpage>.</mixed-citation></ref></ref-list></tp:taxon-treatment>
